# Supplementary material for: 3D models of fungal chromosomes to enhance visual integration of omics data
Source: NAR Genom Bioinform. 2023 Dec 5;5(4):lqad104. doi: 10.1093/nargab/lqad104 (PMC10696920; doi:10.1093/nargab/lqad104)
Supplement: lqad104_supplemental_files [file lqad104_supplemental_files.zip]

Archive with 2 entries (2 files):
- Supplementary_Figures_revised.pdf
- Supplementary_Table_S1_revised.xlsx
